# Supplementary material for: MicrobiomeKG: bridging microbiome research and host health through knowledge graphs
Source: Front Syst Biol. 2025 Aug 29;5:1544432. doi: 10.3389/fsysb.2025.1544432 (PMC12425944; doi:10.3389/fsysb.2025.1544432)
Supplement: Supplementary file 1 [file Table2.xlsx]

## Sheet: Meta Nodes
Category	Node Count
biolink:OrganismTaxon	1612
biolink:Protein	1543
biolink:Gene	1105
biolink:ChemicalEntity	821
biolink:SmallMolecule	618
biolink:MolecularActivity	274
biolink:BiologicalProcess	132
biolink:Pathway	117
biolink:Disease	70
biolink:PhenotypicFeature	55
biolink:Food	21
biolink:GeneFamily	17
biolink:CellularComponent	16
biolink:MolecularMixture	14
biolink:MolecularEntity	11
biolink:Procedure	6
biolink:Cell	5
biolink:GeographicLocation	4
biolink:InformationContentEntity	4
biolink:Publication	3
biolink:PopulationOfIndividualOrganisms	3
biolink:Polypeptide	3
biolink:Drug	3
biolink:ClinicalAttribute	2
biolink:Behavior	2
biolink:GrossAnatomicalStructure	2
biolink:NucleicAcidEntity	1
biolink:Activity	1
biolink:ClinicalFinding	1
biolink:Phenomenon	1
biolink:DiseaseOrPhenotypicFeature	1
biolink:AnatomicalEntity	1
biolink:NamedThing	1
