# Supplementary material for: MicrobiomeKG: bridging microbiome research and host health through knowledge graphs
Source: Front Syst Biol. 2025 Aug 29;5:1544432. doi: 10.3389/fsysb.2025.1544432 (PMC12425944; doi:10.3389/fsysb.2025.1544432)
Supplement: Supplementary file 2 [file Table3.xlsx]

## Sheet: Meta Edges
Subject Category	Predicate	Object Category	Edge Count
biolink:Protein	biolink:correlated_with	biolink:SmallMolecule	22513
biolink:Phenomenon	biolink:affects	biolink:Gene	17440
biolink:OrganismTaxon	biolink:associated_with	biolink:SmallMolecule	13644
biolink:Disease	biolink:associated_with	biolink:OrganismTaxon	7158
biolink:OrganismTaxon	biolink:associated_with	biolink:PhenotypicFeature	6735
biolink:MolecularActivity	biolink:correlated_with	biolink:SmallMolecule	3771
biolink:Gene	biolink:correlated_with	biolink:OrganismTaxon	3577
biolink:Gene	biolink:associated_with	biolink:Gene	3196
biolink:OrganismTaxon	biolink:correlated_with	biolink:Protein	2727
biolink:OrganismTaxon	biolink:correlated_with	biolink:SmallMolecule	2033
biolink:Phenomenon	biolink:affects	biolink:OrganismTaxon	1678
biolink:BiologicalProcess	biolink:associated_with	biolink:PhenotypicFeature	1542
biolink:GeneFamily	biolink:correlated_with	biolink:OrganismTaxon	1450
biolink:AnatomicalEntity	biolink:associated_with	biolink:OrganismTaxon	1312
biolink:ChemicalEntity	biolink:associated_with	biolink:Disease	1257
biolink:Gene	biolink:correlated_with	biolink:Gene	1149
biolink:ChemicalEntity	biolink:associated_with	biolink:OrganismTaxon	1127
biolink:Food	biolink:associated_with	biolink:OrganismTaxon	1122
biolink:BiologicalProcess	biolink:associated_with	biolink:Gene	1091
biolink:ChemicalEntity	biolink:correlated_with	biolink:SmallMolecule	1062
biolink:BiologicalProcess	biolink:associated_with	biolink:OrganismTaxon	1020
biolink:SmallMolecule	biolink:associated_with	biolink:SmallMolecule	970
biolink:PhenotypicFeature	biolink:associated_with	biolink:Protein	759
biolink:Disease	biolink:associated_with	biolink:Gene	675
biolink:Disease	biolink:associated_with	biolink:Protein	644
biolink:Behavior	biolink:associated_with	biolink:OrganismTaxon	586
biolink:Gene	biolink:associated_with	biolink:OrganismTaxon	580
biolink:OrganismTaxon	biolink:correlated_with	biolink:OrganismTaxon	558
biolink:OrganismTaxon	biolink:associated_with	biolink:Procedure	545
biolink:Pathway	biolink:associated_with	biolink:PhenotypicFeature	500
biolink:SmallMolecule	biolink:correlated_with	biolink:SmallMolecule	469
biolink:Disease	biolink:associated_with	biolink:MolecularActivity	463
biolink:OrganismTaxon	biolink:affects	biolink:InformationContentEntity	386
biolink:InformationContentEntity	biolink:affects	biolink:OrganismTaxon	383
biolink:Gene	biolink:correlated_with	biolink:SmallMolecule	379
biolink:BiologicalProcess	biolink:associated_with	biolink:SmallMolecule	359
biolink:OrganismTaxon	biolink:affects	biolink:PhenotypicFeature	359
biolink:ChemicalEntity	biolink:correlated_with	biolink:OrganismTaxon	317
biolink:Disease	biolink:associated_with	biolink:PhenotypicFeature	277
biolink:OrganismTaxon	biolink:associated_with	biolink:PopulationOfIndividualOrganisms	253
biolink:OrganismTaxon	biolink:affects	biolink:Disease	253
biolink:BiologicalProcess	biolink:correlated_with	biolink:SmallMolecule	236
biolink:Phenomenon	biolink:affects	biolink:Protein	225
biolink:Disease	biolink:correlated_with	biolink:SmallMolecule	212
biolink:InformationContentEntity	biolink:correlated_with	biolink:SmallMolecule	208
biolink:ClinicalAttribute	biolink:associated_with	biolink:OrganismTaxon	208
biolink:OrganismTaxon	biolink:associated_with	biolink:Polypeptide	184
biolink:GeneFamily	biolink:correlated_with	biolink:SmallMolecule	181
biolink:Pathway	biolink:associated_with	biolink:SmallMolecule	156
biolink:ChemicalEntity	biolink:correlated_with	biolink:Protein	154
biolink:BiologicalProcess	biolink:associated_with	biolink:BiologicalProcess	153
biolink:BiologicalProcess	biolink:associated_with	biolink:Disease	148
biolink:BiologicalProcess	biolink:associated_with	biolink:ChemicalEntity	145
biolink:InformationContentEntity	biolink:associated_with	biolink:OrganismTaxon	140
biolink:CellularComponent	biolink:associated_with	biolink:Gene	138
biolink:Cell	biolink:associated_with	biolink:OrganismTaxon	123
biolink:BiologicalProcess	biolink:associated_with	biolink:Food	120
biolink:Disease	biolink:associated_with	biolink:SmallMolecule	114
biolink:CellularComponent	biolink:associated_with	biolink:PhenotypicFeature	110
biolink:OrganismTaxon	biolink:associated_with	biolink:OrganismTaxon	98
biolink:CellularComponent	biolink:associated_with	biolink:OrganismTaxon	84
biolink:MolecularEntity	biolink:correlated_with	biolink:SmallMolecule	78
biolink:PhenotypicFeature	biolink:correlated_with	biolink:Protein	75
biolink:Disease	biolink:correlated_with	biolink:OrganismTaxon	75
biolink:AnatomicalEntity	biolink:correlated_with	biolink:SmallMolecule	72
biolink:Gene	biolink:associated_with	biolink:Pathway	72
biolink:Procedure	biolink:correlated_with	biolink:SmallMolecule	67
biolink:BiologicalProcess	biolink:associated_with	biolink:MolecularMixture	66
biolink:SmallMolecule	biolink:affects	biolink:PhenotypicFeature	63
biolink:Gene	biolink:associated_with	biolink:MolecularActivity	58
biolink:ChemicalEntity	biolink:correlated_with	biolink:MolecularActivity	55
biolink:OrganismTaxon	biolink:associated_with	biolink:Pathway	51
biolink:BiologicalProcess	biolink:associated_with	biolink:Pathway	51
biolink:BiologicalProcess	biolink:associated_with	biolink:Procedure	50
biolink:ChemicalEntity	biolink:associated_with	biolink:Pathway	48
biolink:Disease	biolink:associated_with	biolink:MolecularEntity	46
biolink:Disease	biolink:associated_with	biolink:MolecularMixture	44
biolink:OrganismTaxon	biolink:affects	biolink:Procedure	44
biolink:Food	biolink:associated_with	biolink:Pathway	42
biolink:MolecularMixture	biolink:associated_with	biolink:OrganismTaxon	42
biolink:PhenotypicFeature	biolink:associated_with	biolink:PhenotypicFeature	41
biolink:MolecularActivity	biolink:associated_with	biolink:PhenotypicFeature	41
biolink:Pathway	biolink:correlated_with	biolink:SmallMolecule	40
biolink:MolecularMixture	biolink:correlated_with	biolink:OrganismTaxon	39
biolink:MolecularMixture	biolink:correlated_with	biolink:SmallMolecule	39
biolink:CellularComponent	biolink:associated_with	biolink:SmallMolecule	37
biolink:BiologicalProcess	biolink:associated_with	biolink:ClinicalAttribute	36
biolink:OrganismTaxon	biolink:associated_with	biolink:Protein	36
biolink:SmallMolecule	biolink:affects	biolink:Disease	35
biolink:PhenotypicFeature	biolink:associated_with	biolink:SmallMolecule	35
biolink:Disease	biolink:associated_with	biolink:Food	35
biolink:Polypeptide	biolink:correlated_with	biolink:SmallMolecule	34
biolink:Gene	biolink:correlated_with	biolink:Protein	34
biolink:Disease	biolink:associated_with	biolink:Pathway	34
biolink:NamedThing	biolink:associated_with	biolink:OrganismTaxon	31
biolink:Disease	biolink:associated_with	biolink:GeneFamily	31
biolink:ChemicalEntity	biolink:associated_with	biolink:PhenotypicFeature	30
biolink:ClinicalFinding	biolink:associated_with	biolink:PhenotypicFeature	29
biolink:Publication	biolink:correlated_with	biolink:SmallMolecule	29
biolink:ChemicalEntity	biolink:correlated_with	biolink:ChemicalEntity	27
biolink:MolecularMixture	biolink:associated_with	biolink:Pathway	25
biolink:Gene	biolink:affects	biolink:Disease	25
biolink:BiologicalProcess	biolink:associated_with	biolink:InformationContentEntity	24
biolink:Gene	biolink:affects	biolink:PhenotypicFeature	24
biolink:Drug	biolink:associated_with	biolink:OrganismTaxon	23
biolink:Cohort	biolink:correlated_with	biolink:SmallMolecule	23
biolink:PhysicalEntity	biolink:correlated_with	biolink:SmallMolecule	22
biolink:Drug	biolink:correlated_with	biolink:SmallMolecule	22
biolink:NamedThing	biolink:correlated_with	biolink:SmallMolecule	22
biolink:Gene	biolink:associated_with	biolink:PhenotypicFeature	21
biolink:ComplexMolecularMixture	biolink:correlated_with	biolink:SmallMolecule	21
biolink:Gene	biolink:associated_with	biolink:InformationContentEntity	19
biolink:Disease	biolink:associated_with	biolink:Disease	18
biolink:Disease	biolink:associated_with	biolink:Polypeptide	18
biolink:Agent	biolink:correlated_with	biolink:SmallMolecule	17
biolink:MolecularActivity	biolink:correlated_with	biolink:PhenotypicFeature	15
biolink:OrganismTaxon	biolink:affects	biolink:Gene	15
biolink:Pathway	biolink:associated_with	biolink:Procedure	14
biolink:BiologicalProcess	biolink:associated_with	biolink:CellularComponent	14
biolink:PhenotypicFeature	biolink:correlated_with	biolink:SmallMolecule	14
biolink:Disease	biolink:associated_with	biolink:Phenomenon	13
biolink:CellularComponent	biolink:associated_with	biolink:ChemicalEntity	13
biolink:Cell	biolink:associated_with	biolink:Disease	12
biolink:MolecularActivity	biolink:associated_with	biolink:SmallMolecule	12
biolink:CellularComponent	biolink:correlated_with	biolink:SmallMolecule	12
biolink:ClinicalAttribute	biolink:associated_with	biolink:Pathway	12
biolink:BiologicalProcess	biolink:associated_with	biolink:Cell	12
biolink:PhenotypicFeature	biolink:associated_with	biolink:PhysiologicalProcess	11
biolink:Phenomenon	biolink:affects	biolink:ChemicalEntity	11
biolink:Gene	biolink:associated_with	biolink:PhysiologicalProcess	10
biolink:SmallMolecule	biolink:affects	biolink:Gene	10
biolink:Activity	biolink:correlated_with	biolink:SmallMolecule	10
biolink:ChemicalEntity	biolink:affects	biolink:PhenotypicFeature	9
biolink:Activity	biolink:associated_with	biolink:BiologicalProcess	9
biolink:CellularComponent	biolink:associated_with	biolink:Food	9
biolink:Disease	biolink:associated_with	biolink:Procedure	8
biolink:Activity	biolink:associated_with	biolink:Pathway	8
biolink:SmallMolecule	biolink:affects	biolink:Procedure	7
biolink:Behavior	biolink:associated_with	biolink:BiologicalProcess	7
biolink:ChemicalEntity	biolink:associated_with	biolink:ClinicalFinding	7
biolink:OrganismTaxon	biolink:correlated_with	biolink:PhenotypicFeature	7
biolink:CellularComponent	biolink:associated_with	biolink:MolecularMixture	7
biolink:CellularComponent	biolink:associated_with	biolink:Procedure	6
biolink:ChemicalEntity	biolink:associated_with	biolink:SmallMolecule	6
biolink:BiologicalProcess	biolink:associated_with	biolink:MolecularActivity	6
biolink:Activity	biolink:associated_with	biolink:OrganismTaxon	6
biolink:BiologicalProcess	biolink:associated_with	biolink:Drug	6
biolink:ChemicalEntity	biolink:correlated_with	biolink:Gene	6
biolink:Gene	biolink:associated_with	biolink:SmallMolecule	6
biolink:Food	biolink:associated_with	biolink:MolecularActivity	6
biolink:ClinicalFinding	biolink:associated_with	biolink:SmallMolecule	6
biolink:AnatomicalEntity	biolink:correlated_with	biolink:OrganismTaxon	6
biolink:Phenomenon	biolink:associated_with	biolink:PhenotypicFeature	6
biolink:Food	biolink:associated_with	biolink:PhenotypicFeature	5
biolink:InformationContentEntity	biolink:associated_with	biolink:Pathway	5
biolink:Behavior	biolink:correlated_with	biolink:ChemicalEntity	5
biolink:CellularComponent	biolink:associated_with	biolink:Disease	5
biolink:Disease	biolink:associated_with	biolink:Drug	5
biolink:Cell	biolink:correlated_with	biolink:OrganismTaxon	5
biolink:Cell	biolink:associated_with	biolink:Pathway	4
biolink:Drug	biolink:associated_with	biolink:Pathway	4
biolink:Gene	biolink:affects	biolink:OrganismTaxon	4
biolink:ClinicalFinding	biolink:associated_with	biolink:Food	4
biolink:Food	biolink:associated_with	biolink:SmallMolecule	4
biolink:SmallMolecule	biolink:affects	biolink:OrganismTaxon	4
biolink:Disease	biolink:associated_with	biolink:PhysiologicalProcess	4
biolink:ChemicalEntity	biolink:associated_with	biolink:Gene	4
biolink:ClinicalAttribute	biolink:associated_with	biolink:Disease	4
biolink:ChemicalEntity	biolink:affects	biolink:Disease	4
biolink:Protein	biolink:associated_with	biolink:SmallMolecule	4
biolink:ClinicalFinding	biolink:associated_with	biolink:Disease	4
biolink:PhysiologicalProcess	biolink:associated_with	biolink:SmallMolecule	3
biolink:GrossAnatomicalStructure	biolink:associated_with	biolink:PhenotypicFeature	3
biolink:ChemicalEntity	biolink:correlated_with	biolink:PhenotypicFeature	3
biolink:InformationContentEntity	biolink:correlated_with	biolink:OrganismTaxon	3
biolink:Gene	biolink:affects	biolink:InformationContentEntity	3
biolink:Behavior	biolink:correlated_with	biolink:SmallMolecule	3
biolink:Gene	biolink:affects	biolink:Procedure	3
biolink:Gene	biolink:correlated_with	biolink:PhenotypicFeature	3
biolink:MolecularMixture	biolink:associated_with	biolink:PhenotypicFeature	3
biolink:Gene	biolink:correlated_with	biolink:MolecularActivity	3
biolink:InformationContentEntity	biolink:affects	biolink:Gene	3
biolink:Gene	biolink:affects	biolink:Gene	2
biolink:Gene	biolink:associated_with	biolink:Procedure	2
biolink:MolecularActivity	biolink:associated_with	biolink:Procedure	2
biolink:ChemicalEntity	biolink:correlated_with	biolink:GrossAnatomicalStructure	2
biolink:Cell	biolink:associated_with	biolink:PhenotypicFeature	2
biolink:ClinicalFinding	biolink:associated_with	biolink:MolecularMixture	2
biolink:ChemicalEntity	biolink:associated_with	biolink:MolecularActivity	2
biolink:ChemicalEntity	biolink:associated_with	biolink:ChemicalEntity	2
biolink:Behavior	biolink:associated_with	biolink:Pathway	2
biolink:BiologicalProcess	biolink:associated_with	biolink:ClinicalFinding	2
biolink:Cell	biolink:associated_with	biolink:ClinicalFinding	2
biolink:ChemicalEntity	biolink:correlated_with	biolink:InformationContentEntity	2
biolink:Disease	biolink:associated_with	biolink:InformationContentEntity	2
biolink:Cell	biolink:associated_with	biolink:MolecularActivity	2
biolink:Food	biolink:associated_with	biolink:PhysiologicalProcess	2
biolink:ClinicalAttribute	biolink:associated_with	biolink:PhenotypicFeature	2
biolink:Food	biolink:correlated_with	biolink:OrganismTaxon	2
biolink:CellularComponent	biolink:associated_with	biolink:Drug	2
biolink:ClinicalFinding	biolink:associated_with	biolink:Gene	2
biolink:MolecularMixture	biolink:associated_with	biolink:PhysiologicalProcess	1
biolink:GeographicLocation	biolink:associated_with	biolink:OrganismTaxon	1
biolink:Phenomenon	biolink:affects	biolink:GenomicEntity	1
biolink:BiologicalProcess	biolink:associated_with	biolink:Protein	1
biolink:InformationContentEntity	biolink:associated_with	biolink:MolecularActivity	1
biolink:InformationContentEntity	biolink:associated_with	biolink:SmallMolecule	1
biolink:Drug	biolink:associated_with	biolink:PhenotypicFeature	1
biolink:Drug	biolink:correlated_with	biolink:OrganismTaxon	1
biolink:ChemicalEntity	biolink:affects	biolink:Procedure	1
biolink:GrossAnatomicalStructure	biolink:correlated_with	biolink:SmallMolecule	1
biolink:ClinicalFinding	biolink:associated_with	biolink:Procedure	1
biolink:ChemicalEntity	biolink:associated_with	biolink:InformationContentEntity	1
biolink:ClinicalAttribute	biolink:associated_with	biolink:MolecularActivity	1
biolink:InformationContentEntity	biolink:associated_with	biolink:PhenotypicFeature	1
biolink:ChemicalEntity	biolink:associated_with	biolink:Protein	1
biolink:ClinicalAttribute	biolink:associated_with	biolink:SmallMolecule	1
biolink:Disease	biolink:associated_with	biolink:NucleicAcidEntity	1
biolink:ClinicalAttribute	biolink:associated_with	biolink:Protein	1
biolink:GrossAnatomicalStructure	biolink:associated_with	biolink:SmallMolecule	1
biolink:Activity	biolink:associated_with	biolink:SmallMolecule	1
biolink:ChemicalEntity	biolink:associated_with	biolink:ClinicalAttribute	1
biolink:OrganismTaxon	biolink:correlated_with	biolink:PopulationOfIndividualOrganisms	1
biolink:Behavior	biolink:associated_with	biolink:Disease	1
biolink:Drug	biolink:associated_with	biolink:MolecularActivity	1
biolink:CellularComponent	biolink:associated_with	biolink:ClinicalAttribute	1
biolink:Cell	biolink:associated_with	biolink:Gene	1
biolink:InformationContentEntity	biolink:associated_with	biolink:Protein	1
biolink:ChemicalEntity	biolink:associated_with	biolink:MolecularMixture	1
biolink:InformationContentEntity	biolink:correlated_with	biolink:PhenotypicFeature	1
biolink:MolecularActivity	biolink:associated_with	biolink:MolecularMixture	1
biolink:Protein	biolink:correlated_with	biolink:Protein	1
biolink:GeneFamily	biolink:associated_with	biolink:PhenotypicFeature	1
biolink:Food	biolink:associated_with	biolink:Gene	1
biolink:MolecularMixture	biolink:associated_with	biolink:SmallMolecule	1
biolink:Behavior	biolink:associated_with	biolink:SmallMolecule	1
biolink:ChemicalEntity	biolink:associated_with	biolink:PhysiologicalProcess	1
biolink:AnatomicalEntity	biolink:correlated_with	biolink:ChemicalEntity	1
biolink:Activity	biolink:associated_with	biolink:PhenotypicFeature	1
biolink:ClinicalFinding	biolink:associated_with	biolink:InformationContentEntity	1
biolink:BiologicalProcess	biolink:correlated_with	biolink:PhenotypicFeature	1
biolink:Activity	biolink:associated_with	biolink:Disease	1
biolink:Phenomenon	biolink:affects	biolink:Disease	1
biolink:BiologicalProcess	biolink:associated_with	biolink:PhysiologicalProcess	1
