# Supplementary material for: MicrobiomeKG: bridging microbiome research and host health through knowledge graphs
Source: Front Syst Biol. 2025 Aug 29;5:1544432. doi: 10.3389/fsysb.2025.1544432 (PMC12425944; doi:10.3389/fsysb.2025.1544432)
Supplement: Supplementary file 4 [file Table4.xlsx]

## Sheet: disease-taxon-centrality
Disease ID	Disease Name	Node Betweenness Centrality			Katz Centrality			Eigenvector Centrality			PageRank Centrality
		Taxon ID	Taxon Name	Centrality	Taxon ID	Taxon Name	Centrality	Taxon ID	Taxon Name	Centrality	Taxon ID	Taxon Name	Centrality
MONDO:0001673	diarrhea	NCBITaxon:853	Faecalibacterium prausnitzii	0.116277	NCBITaxon:816	Bacteroides	0.00052991	NCBITaxon:816	Bacteroides	0.000529911	NCBITaxon:31979	Clostridiaceae	0.00226712
MONDO:0002050	Depressed mood	NCBITaxon:838	Prevotella	0.000564183	NCBITaxon:838	Prevotella	0.000526151	NCBITaxon:838	Prevotella	0.000526151	NCBITaxon:1263	Ruminococcus	0.000419334
MONDO:0002118	urinary system disorder	NCBITaxon:186803	Lachnospiraceae	0.00101806	NCBITaxon:186803	Lachnospiraceae	3.85584e-06	NCBITaxon:186803	Lachnospiraceae	3.8605e-06	NCBITaxon:186803	Lachnospiraceae	0.00101507
MONDO:0002280	anemia	NCBITaxon:186807	Peptococcaceae	0.000212764	NCBITaxon:186807	Peptococcaceae	0.000511447	NCBITaxon:186807	Peptococcaceae	0.000511447	NCBITaxon:186807	Peptococcaceae	3.89899e-05
MONDO:0003699	phobic disorder	NCBITaxon:853	Faecalibacterium prausnitzii	0.116277	NCBITaxon:853	Faecalibacterium prausnitzii	1.80364e-07	NCBITaxon:853	Faecalibacterium prausnitzii	1.80449e-07	NCBITaxon:853	Faecalibacterium prausnitzii	0.000345393
MONDO:0004664	helminthiasis	NCBITaxon:853	Faecalibacterium prausnitzii	0.116277	NCBITaxon:1578	Lactobacillus	0.000534499	NCBITaxon:1578	Lactobacillus	0.0005345	NCBITaxon:31979	Clostridiaceae	0.00226712
MONDO:0004975	Alzheimer disease	NCBITaxon:1239	Bacillota	0.0359304	NCBITaxon:838	Prevotella	0.000526151	NCBITaxon:838	Prevotella	0.000526151	NCBITaxon:186804	Peptostreptococcaceae	0.00224654
MONDO:0005098	stroke disorder	NCBITaxon:28216	Betaproteobacteria	0.0195853	NCBITaxon:28216	Betaproteobacteria	1.04566e-07	NCBITaxon:28216	Betaproteobacteria	1.04569e-07	NCBITaxon:28216	Betaproteobacteria	0.00156171
MONDO:0005148	type 2 diabetes mellitus	NCBITaxon:1239	Bacillota	0.0359304	NCBITaxon:838	Prevotella	0.000526151	NCBITaxon:838	Prevotella	0.000526151	NCBITaxon:186804	Peptostreptococcaceae	0.00224654
MONDO:0005178	osteoarthritis	NCBITaxon:2740	Peptococcus	7.79875e-05	NCBITaxon:2740	Peptococcus	0.000511447	NCBITaxon:2740	Peptococcus	0.000511447	NCBITaxon:2740	Peptococcus	3.92519e-05
MONDO:0005249	pneumonia	NCBITaxon:853	Faecalibacterium prausnitzii	0.116277	NCBITaxon:816	Bacteroides	0.00052991	NCBITaxon:816	Bacteroides	0.000529911	NCBITaxon:31979	Clostridiaceae	0.00226712
MONDO:0005298	osteoporosis	NCBITaxon:846	Oxalobacter	0.000101019	NCBITaxon:846	Oxalobacter	2.31001e-08	NCBITaxon:846	Oxalobacter	2.31023e-08	NCBITaxon:846	Oxalobacter	4.52572e-05
MONDO:0005311	atherosclerosis	NCBITaxon:1547	Thomasclavelia ramosa	0.00126147	NCBITaxon:1328	Streptococcus anginosus	1.08786e-07	NCBITaxon:1328	Streptococcus anginosus	1.08842e-07	NCBITaxon:1547	Thomasclavelia ramosa	0.000137616
MONDO:0005404	myalgic encephalomeyelitis/chronic fatigue syndrome	NCBITaxon:186804	Peptostreptococcaceae	0.0102474	NCBITaxon:186804	Peptostreptococcaceae	0.000511543	NCBITaxon:186804	Peptostreptococcaceae	0.000511543	NCBITaxon:186804	Peptostreptococcaceae	0.00224654
MONDO:0005790	hepatitis A	NCBITaxon:1300	Streptococcaceae	7.40274e-05	NCBITaxon:1300	Streptococcaceae	4.33112e-08	NCBITaxon:1300	Streptococcaceae	4.33165e-08	NCBITaxon:1300	Streptococcaceae	5.95784e-05
MONDO:0006097	Atypical Lipoma	NCBITaxon:853	Faecalibacterium prausnitzii	0.116277	NCBITaxon:853	Faecalibacterium prausnitzii	1.80364e-07	NCBITaxon:853	Faecalibacterium prausnitzii	1.80449e-07	NCBITaxon:853	Faecalibacterium prausnitzii	0.000345393
MONDO:0007186	Heartburn	NCBITaxon:1239	Bacillota	0.0359304	NCBITaxon:201174	Actinomycetota	0.000511075	NCBITaxon:201174	Actinomycetota	0.000511075	NCBITaxon:1239	Bacillota	0.00112332
MONDO:0007743	attention deficit-hyperactivity disorder	NCBITaxon:1678	Bifidobacterium	0.00397263	NCBITaxon:1678	Bifidobacterium	0.000515242	NCBITaxon:1678	Bifidobacterium	0.000515242	NCBITaxon:1678	Bifidobacterium	0.000297501
MONDO:0007813	superficial epidermolytic ichthyosis	UMLS:C3800287	Candidatus Soleaferrea	7.26374e-05	UMLS:C3800287	Candidatus Soleaferrea	5.23936e-10	UMLS:C3800287	Candidatus Soleaferrea	5.24014e-10	UMLS:C3800287	Candidatus Soleaferrea	2.38974e-05
MONDO:0008114	Compulsion	NCBITaxon:853	Faecalibacterium prausnitzii	0.116277	NCBITaxon:853	Faecalibacterium prausnitzii	1.80364e-07	NCBITaxon:853	Faecalibacterium prausnitzii	1.80449e-07	NCBITaxon:853	Faecalibacterium prausnitzii	0.000345393
MONDO:0008383	rheumatoid arthritis	NCBITaxon:816	Bacteroides	0.062377	NCBITaxon:816	Bacteroides	0.00052991	NCBITaxon:816	Bacteroides	0.000529911	NCBITaxon:1263	Ruminococcus	0.000419334
MONDO:0010524	X-linked sideroblastic anemia with ataxia	NCBITaxon:1239	Bacillota	0.0359304	NCBITaxon:1239	Bacillota	5.39006e-07	NCBITaxon:1239	Bacillota	5.3915e-07	NCBITaxon:1239	Bacillota	0.00112332
MONDO:0011918	anxiety	NCBITaxon:853	Faecalibacterium prausnitzii	0.116277	NCBITaxon:853	Faecalibacterium prausnitzii	1.80364e-07	NCBITaxon:853	Faecalibacterium prausnitzii	1.80449e-07	NCBITaxon:853	Faecalibacterium prausnitzii	0.000345393
MONDO:0013209	metabolic dysfunction-associated steatotic liver disease	NCBITaxon:28216	Betaproteobacteria	0.0195853	NCBITaxon:838	Prevotella	0.000526151	NCBITaxon:838	Prevotella	0.000526151	NCBITaxon:186804	Peptostreptococcaceae	0.00224654
MONDO:0017773	hypoalphalipoproteinemia	NCBITaxon:853	Faecalibacterium prausnitzii	0.116277	NCBITaxon:838	Prevotella	0.000526151	NCBITaxon:838	Prevotella	0.000526151	NCBITaxon:186804	Peptostreptococcaceae	0.00224654
MONDO:0021661	coronary atherosclerosis	NCBITaxon:1239	Bacillota	0.0359304	NCBITaxon:838	Prevotella	0.000526151	NCBITaxon:838	Prevotella	0.000526151	NCBITaxon:186804	Peptostreptococcaceae	0.00224654
MONDO:0100096	COVID-19	NCBITaxon:853	Faecalibacterium prausnitzii	0.116277	NCBITaxon:816	Bacteroides	0.00052991	NCBITaxon:816	Bacteroides	0.000529911	NCBITaxon:186804	Peptostreptococcaceae	0.00224654
MONDO:0100338	urinary tract infection	NCBITaxon:853	Faecalibacterium prausnitzii	0.116277	NCBITaxon:853	Faecalibacterium prausnitzii	1.80364e-07	NCBITaxon:853	Faecalibacterium prausnitzii	1.80449e-07	NCBITaxon:853	Faecalibacterium prausnitzii	0.000345393
MONDO:0100345	lactose intolerance	NCBITaxon:816	Bacteroides	0.062377	NCBITaxon:816	Bacteroides	0.00052991	NCBITaxon:816	Bacteroides	0.000529911	UMLS:C1228943	Family Oscillospiraceae	0.00131464
OMIM:MTHU069260	Type 2 diabetes	NCBITaxon:186826	Lactobacillales	0.000158273	NCBITaxon:2740	Peptococcus	0.000511447	NCBITaxon:2740	Peptococcus	0.000511447	NCBITaxon:32644	unidentified	0.000145806
UMLS:C0011847	Diabetes	NCBITaxon:816	Bacteroides	0.062377	NCBITaxon:816	Bacteroides	0.00052991	NCBITaxon:816	Bacteroides	0.000529911	NCBITaxon:816	Bacteroides	0.000411759
UMLS:C0021167	Incontinence	UMLS:C1629861	Genus Odoribacter	0.00024021	UMLS:C1629861	Genus Odoribacter	5.65893e-07	UMLS:C1629861	Genus Odoribacter	5.66632e-07	UMLS:C1629861	Genus Odoribacter	0.00016201
UMLS:C0149779	Somatization	NCBITaxon:853	Faecalibacterium prausnitzii	0.116277	NCBITaxon:853	Faecalibacterium prausnitzii	1.80364e-07	NCBITaxon:853	Faecalibacterium prausnitzii	1.80449e-07	NCBITaxon:853	Faecalibacterium prausnitzii	0.000345393
UMLS:C0452123	Toxic effect of carbon dioxide	NCBITaxon:1239	Bacillota	0.0359304	NCBITaxon:1239	Bacillota	5.39006e-07	NCBITaxon:1239	Bacillota	5.3915e-07	NCBITaxon:1239	Bacillota	0.00112332
UMLS:C0687131	Psychoticism	NCBITaxon:853	Faecalibacterium prausnitzii	0.116277	NCBITaxon:853	Faecalibacterium prausnitzii	1.80364e-07	NCBITaxon:853	Faecalibacterium prausnitzii	1.80449e-07	NCBITaxon:853	Faecalibacterium prausnitzii	0.000345393
UMLS:C0747249	Paranoid ideation	NCBITaxon:853	Faecalibacterium prausnitzii	0.116277	NCBITaxon:853	Faecalibacterium prausnitzii	1.80364e-07	NCBITaxon:853	Faecalibacterium prausnitzii	1.80449e-07	NCBITaxon:853	Faecalibacterium prausnitzii	0.000345393
UMLS:C2939186	Mood Alteration	NCBITaxon:853	Faecalibacterium prausnitzii	0.116277	NCBITaxon:853	Faecalibacterium prausnitzii	1.80364e-07	NCBITaxon:853	Faecalibacterium prausnitzii	1.80449e-07	NCBITaxon:853	Faecalibacterium prausnitzii	0.000345393
UMLS:C3160814	Cannabis use	NCBITaxon:1578	Lactobacillus	0.0219816	NCBITaxon:1578	Lactobacillus	0.000534499	NCBITaxon:1578	Lactobacillus	0.0005345	UMLS:C1228943	Family Oscillospiraceae	0.00131464
UMLS:C5439539	Chronic post-COVID-19 syndrome	NCBITaxon:853	Faecalibacterium prausnitzii	0.116277	NCBITaxon:816	Bacteroides	0.00052991	NCBITaxon:816	Bacteroides	0.000529911	NCBITaxon:31979	Clostridiaceae	0.00226712
