# Supplementary material for: MicrobiomeKG: bridging microbiome research and host health through knowledge graphs
Source: Front Syst Biol. 2025 Aug 29;5:1544432. doi: 10.3389/fsysb.2025.1544432 (PMC12425944; doi:10.3389/fsysb.2025.1544432)
Supplement: Supplementary file 5 [file Table1.xlsx]

## Sheet: INDEX_OF_TABLES
Publication (CURIE)	Publication Title	Journal	Authors	Year Published	Table Download (URL)	Excel Sheet Name (If Applicable)
doi:10.1038/s43856-024-00583-y	Intestinal microbiology and urinary tract infection associated risk in long-term aged care residents	Communications Medicine	Miller et. al.	2024	https://static-content.springer.com/esm/art%3A10.1038%2Fs43856-024-00583-y/MediaObjects/43856_2024_583_MOESM9_ESM.xlsx	Supplementary Data 3
doi:10.1186/s12967-022-03799-5	Impact of the gut microbiota and associated metabolites on cardiometabolic traits, chronic diseases and human longevity: a Mendelian randomization study	Journal of Translational Medicine	Gagnon et. al.	2023	https://static-content.springer.com/esm/art%3A10.1186%2Fs12967-022-03799-5/MediaObjects/12967_2022_3799_MOESM1_ESM.xlsx	Supplementary Table 5
doi:10.1186/s12967-022-03799-5	Impact of the gut microbiota and associated metabolites on cardiometabolic traits, chronic diseases and human longevity: a Mendelian randomization study	Journal of Translational Medicine	Gagnon et. al.	2023	https://static-content.springer.com/esm/art%3A10.1186%2Fs12967-022-03799-5/MediaObjects/12967_2022_3799_MOESM1_ESM.xlsx	Supplementary Table 6
PMC:PMC10052271	Mendelian randomization analyses reveal causal relationships between the human microbiome and longevity	Scientific Resports	Liu et. al.	2023	https://static-content.springer.com/esm/art%3A10.1038%2Fs41598-023-31115-8/MediaObjects/41598_2023_31115_MOESM7_ESM.xlsx	Supplementary Table 6
PMC:PMC10064689	Distinct cervical tissue-adherent and luminal microbiome communities correlate with mucosal host gene expression and protein levels in Kenyan sex workers	Microbiome	Edfeldt et. al.	2024	https://pmc.ncbi.nlm.nih.gov/articles/instance/10064689/bin/40168_2023_1502_MOESM2_ESM.zip	GO_gene_module_4
PMC:PMC10064689	Distinct cervical tissue-adherent and luminal microbiome communities correlate with mucosal host gene expression and protein levels in Kenyan sex workers	Microbiome	Edfeldt et. al.	2024	https://pmc.ncbi.nlm.nih.gov/articles/instance/10064689/bin/40168_2023_1502_MOESM2_ESM.zip	GO_gene_module_6
PMC:PMC10064689	Distinct cervical tissue-adherent and luminal microbiome communities correlate with mucosal host gene expression and protein levels in Kenyan sex workers	Microbiome	Edfeldt et. al.	2024	https://pmc.ncbi.nlm.nih.gov/articles/instance/10064689/bin/40168_2023_1502_MOESM2_ESM.zip	GO_L1-L2
PMC:PMC10064689	Distinct cervical tissue-adherent and luminal microbiome communities correlate with mucosal host gene expression and protein levels in Kenyan sex workers	Microbiome	Edfeldt et. al.	2024	https://pmc.ncbi.nlm.nih.gov/articles/instance/10064689/bin/40168_2023_1502_MOESM2_ESM.zip	GO_L1-L3
PMC:PMC10064689	Distinct cervical tissue-adherent and luminal microbiome communities correlate with mucosal host gene expression and protein levels in Kenyan sex workers	Microbiome	Edfeldt et. al.	2024	https://pmc.ncbi.nlm.nih.gov/articles/instance/10064689/bin/40168_2023_1502_MOESM2_ESM.zip	GO_L1-L4
PMC:PMC10064689	Distinct cervical tissue-adherent and luminal microbiome communities correlate with mucosal host gene expression and protein levels in Kenyan sex workers	Microbiome	Edfeldt et. al.	2024	https://pmc.ncbi.nlm.nih.gov/articles/instance/10064689/bin/40168_2023_1502_MOESM2_ESM.zip	GO_L2-L4
PMC:PMC10064689	Distinct cervical tissue-adherent and luminal microbiome communities correlate with mucosal host gene expression and protein levels in Kenyan sex workers	Microbiome	Edfeldt et. al.	2024	https://pmc.ncbi.nlm.nih.gov/articles/instance/10064689/bin/40168_2023_1502_MOESM2_ESM.zip	GO_L4-L5
PMC:PMC10124008	Positive mood-related gut microbiota in a long-term closed environment: a multiomics study based on the “Lunar Palace 365” experiment	Microbiome	Hao et. al.	2023	https://pmc.ncbi.nlm.nih.gov/articles/instance/10124008/bin/40168_2023_1506_MOESM13_ESM.xlsx	vip value
PMC:PMC10269647	A Shifted Urinary Microbiota Associated with Disease Activity and Immune Responses in Rheumatoid Arthritis	Microbiology Spectrum	Jin et. al.	2023	https://pmc.ncbi.nlm.nih.gov/articles/instance/10269647/bin/spectrum.03662-22-s0002.xlsx	Supplementary Table 3
PMC:PMC10434204	The Vaginal Microbiota of Pregnant Women Varies with Gestational Age, Maternal Age, and Parity	Microbiology Spectrum	Romero et. al.	2023	https://pmc.ncbi.nlm.nih.gov/articles/instance/10434204/bin/spectrum.03429-22-s0001.xlsx	SupplementalTable_1
PMC:PMC10434204	The Vaginal Microbiota of Pregnant Women Varies with Gestational Age, Maternal Age, and Parity	Microbiology Spectrum	Romero et. al.	2023	https://pmc.ncbi.nlm.nih.gov/articles/instance/10434204/bin/spectrum.03429-22-s0001.xlsx	SupplementalTable_2
PMC:PMC10434204	The Vaginal Microbiota of Pregnant Women Varies with Gestational Age, Maternal Age, and Parity	Microbiology Spectrum	Romero et. al.	2023	https://pmc.ncbi.nlm.nih.gov/articles/instance/10434204/bin/spectrum.03429-22-s0001.xlsx	SupplementalTable_3
PMC:PMC10465508	Delayed gut microbiota maturation in the first year of life is a hallmark of pediatric allergic disease	Nature Communications	Hoskinson et. al.	2023	https://pmc.ncbi.nlm.nih.gov/articles/instance/10465508/bin/41467_2023_40336_MOESM6_ESM.xlsx	Sheet1
PMC:PMC10574297	Dissecting Causal Relationships Between Gut Microbiota, Blood Metabolites, and Stroke: A Mendelian Randomization Study	Journal of Stroke	Wang et. al.	2023	https://pmc.ncbi.nlm.nih.gov/articles/instance/10574297/bin/jos-2023-00381-Supplementary-Table-9.xlsx	Table S9
PMC:PMC10945560	Evidence that the loss of colonic anti-microbial peptides may promote dysbiotic Gram-negative inflammaging-associated bacteria in aging mice	Frontiers in Ageing	Forsyth et. al.	2024	https://pmc.ncbi.nlm.nih.gov/articles/instance/10945560/bin/DataSheet10.XLSX	Inflam_SparCC_15-25_Mths
PMC:PMC10945560	Evidence that the loss of colonic anti-microbial peptides may promote dysbiotic Gram-negative inflammaging-associated bacteria in aging mice	Frontiers in Ageing	Forsyth et. al.	2024	https://pmc.ncbi.nlm.nih.gov/articles/instance/10945560/bin/DataSheet10.XLSX	Inflam_SparCC_2-15_Mths
PMC:PMC10945560	Evidence that the loss of colonic anti-microbial peptides may promote dysbiotic Gram-negative inflammaging-associated bacteria in aging mice	Frontiers in Ageing	Forsyth et. al.	2024	https://pmc.ncbi.nlm.nih.gov/articles/instance/10945560/bin/DataSheet10.XLSX	Inflam_SparCC_2-25_Mths
PMC:PMC11040984	Meta-analysis of the human upper respiratory tract microbiome reveals robust taxonomic associations with health and disease	BMC Biology	Bohmann et. al.	2024	https://static-content.springer.com/esm/art%3A10.1186%2Fs12915-024-01887-0/MediaObjects/12915_2024_1887_MOESM1_ESM.xlsx	Table 4
PMC:PMC11089315	Genetically supported causality between gut microbiota and frailty: a two-sample Mendelian randomization study	Frontiers in Microbiology	Wang et. al.	2024	https://www.frontiersin.org/api/v3/articles/1324209/file/Table_2.XLSX/1324209_supplementary-materials_tables_2_xlsx/1	Supplementary Table 4
PMC:PMC11224521	Age over sex: evaluating gut microbiota differences in healthy Chinese populations	Frontiers in Microbiology	Wu et. al.	2024	https://ndownloader.figstatic.com/collections/7296079/versions/1	Table S18
PMC:PMC11224521	Age over sex: evaluating gut microbiota differences in healthy Chinese populations	Frontiers in Microbiology	Wu et. al.	2024	https://ndownloader.figstatic.com/collections/7296079/versions/1	Table S19
PMC:PMC11377447	Gut metagenomes of Asian octogenarians reveal metabolic potential expansion and distinct microbial species associated with aging phenotypes	Nature Communications	Ravikrishnan et. al.	2024	https://static-content.springer.com/esm/art%3A10.1038%2Fs41467-024-52097-9/MediaObjects/41467_2024_52097_MOESM9_ESM.xlsx	Fasting blood glucose
PMC:PMC11377447	Gut metagenomes of Asian octogenarians reveal metabolic potential expansion and distinct microbial species associated with aging phenotypes	Nature Communications	Ravikrishnan et. al.	2024	https://static-content.springer.com/esm/art%3A10.1038%2Fs41467-024-52097-9/MediaObjects/41467_2024_52097_MOESM9_ESM.xlsx	hs-CRP
PMC:PMC11377447	Gut metagenomes of Asian octogenarians reveal metabolic potential expansion and distinct microbial species associated with aging phenotypes	Nature Communications	Ravikrishnan et. al.	2024	https://static-content.springer.com/esm/art%3A10.1038%2Fs41467-024-52097-9/MediaObjects/41467_2024_52097_MOESM9_ESM.xlsx	LDL
PMC:PMC11377447	Gut metagenomes of Asian octogenarians reveal metabolic potential expansion and distinct microbial species associated with aging phenotypes	Nature Communications	Ravikrishnan et. al.	2024	https://static-content.springer.com/esm/art%3A10.1038%2Fs41467-024-52097-9/MediaObjects/41467_2024_52097_MOESM9_ESM.xlsx	Total Cholesterol
PMC:PMC11377447	Gut metagenomes of Asian octogenarians reveal metabolic potential expansion and distinct microbial species associated with aging phenotypes	Nature Communications	Ravikrishnan et. al.	2024	https://static-content.springer.com/esm/art%3A10.1038%2Fs41467-024-52097-9/MediaObjects/41467_2024_52097_MOESM9_ESM.xlsx	Vitamin B12
PMC:PMC11622590	Exploring the dynamics of gut microbiota, antibiotic resistance, and chemotherapy impact in acute leukemia patients: A comprehensive metagenomic analysis	Virulence	Luo et. al.	2024	https://pmc.ncbi.nlm.nih.gov/articles/instance/11622590/bin/KVIR_A_2428843_SM0732.xlsx	Table S1B.
PMC:PMC11705818	Gut mycobiome alterations and network interactions with the bacteriome in patients with atherosclerotic cardiovascular disease	Microbiology Spectrum	Su et. al.	2024	https://pmc.ncbi.nlm.nih.gov/articles/instance/11705818/bin/spectrum.02182-24-s0003.xlsx	table3
PMC:PMC11705818	Gut mycobiome alterations and network interactions with the bacteriome in patients with atherosclerotic cardiovascular disease	Microbiology Spectrum	Su et. al.	2024	https://pmc.ncbi.nlm.nih.gov/articles/instance/11705818/bin/spectrum.02182-24-s0005.xlsx	table5
PMC:PMC11708054	Variation in human gut microbiota impacts tamoxifen pharmacokinetics	mBio	Alam et. al.	2024	https://pmc.ncbi.nlm.nih.gov/articles/instance/11708054/bin/mbio.01679-24-s0006.xlsx	all correlations
PMC:PMC1170805	Meta-Analysis of Altered Gut Microbiota Reveals Microbial and Metabolic Biomarkers for Colorectal Cancer	Microbiology Spectrum	Avuthu et. al.	2023	https://pmc.ncbi.nlm.nih.gov/articles/instance/9431300/bin/spectrum.00013-22-s0003.xlsx	Rel_abundance_top20species
PMC:PMC11726441	Gut microbiome signatures of vegan, vegetarian and omnivore diets and associated health outcomes across 21,561 individuals	Nature Microbiology	Fackelmann et. al.	2024	https://static-content.springer.com/esm/art%3A10.1038%2Fs41564-024-01870-z/MediaObjects/41564_2024_1870_MOESM4_ESM.xlsx	Supplementary Table 13
PMC:PMC11748489	Systematic identification of secondary bile acid production genes in global microbiome	mSystems	Yang et. al.	2024	https://pmc.ncbi.nlm.nih.gov/articles/instance/11748489/bin/msystems.00817-24-s0009.xlsx	Sheet1
PMC:PMC11792502	Multi-level analysis of gut microbiome extracellular vesicles-host interaction reveals a connection to gut-brain axis signaling	Microbiology Spectrum	Mottawea et. al.	2024	https://pmc.ncbi.nlm.nih.gov/articles/instance/11792502/bin/spectrum.01368-24-s0002.xlsx	Table S13
PMC:PMC4109533	Pediatric Crohn disease patients exhibit specific ileal transcriptome and microbiome signature	The Journal of Clinical Investigation	Haberman et. al.	2014	https://pmc.ncbi.nlm.nih.gov/articles/instance/4109533/bin/JCI75436sd16.xlsx	Sheet1
PMC:PMC4787260	Gut bacteria that prevent growth impairments transmitted by microbiota from malnourished children	Science	Blanton et. al.	2016	https://www.science.org/doi/suppl/10.1126/science.aad3311/suppl_file/aad3311-blanton-sm-tables-s1-to-s17.xlsx	Table S17.
PMC:PMC5240274	Evolution of gut microbiota composition from birth to 24 weeks in the INFANTMET Cohort	Microbiology Spectrum	Hill et. al.	2023	https://pmc.ncbi.nlm.nih.gov/articles/instance/5240274/bin/40168_2016_213_MOESM1_ESM.xlsx	Supplementary Table 18
PMC:PMC6417675	Fecal and blood microbiota profiles and presence of nonalcoholic fatty liver disease in obese versus lean subjects	PLoS ONE	Yun et. al.	2019	https://pmc.ncbi.nlm.nih.gov/articles/instance/6417675/bin/pone.0213692.s001.xlsx	시트1
PMC:PMC6417675	Fecal and blood microbiota profiles and presence of nonalcoholic fatty liver disease in obese versus lean subjects	PLoS ONE	Yun et. al.	2019	https://pmc.ncbi.nlm.nih.gov/articles/instance/6417675/bin/pone.0213692.s002.xlsx	시트1
PMC:PMC6555748	Airway host-microbiome interactions in chronic obstructive pulmonary disease	Respiratory Research	Wang et. al.	2019	https://pmc.ncbi.nlm.nih.gov/articles/instance/6555748/bin/12931_2019_1085_MOESM2_ESM.xlsx	A. Pathways Exac vs Stable
PMC:PMC6555748	Airway host-microbiome interactions in chronic obstructive pulmonary disease	Respiratory Research	Wang et. al.	2019	https://pmc.ncbi.nlm.nih.gov/articles/instance/6555748/bin/12931_2019_1085_MOESM2_ESM.xlsx	B. Proteins COPD ES vs CS
PMC:PMC6555748	Airway host-microbiome interactions in chronic obstructive pulmonary disease	Respiratory Research	Wang et. al.	2019	https://pmc.ncbi.nlm.nih.gov/articles/instance/6555748/bin/12931_2019_1085_MOESM5_ESM.xlsx	A. IL12 pathway
PMC:PMC6555748	Airway host-microbiome interactions in chronic obstructive pulmonary disease	Respiratory Research	Wang et. al.	2019	https://pmc.ncbi.nlm.nih.gov/articles/instance/6555748/bin/12931_2019_1085_MOESM5_ESM.xlsx	A. Th1 and Th2 pathway
PMC:PMC6555748	Airway host-microbiome interactions in chronic obstructive pulmonary disease	Respiratory Research	Wang et. al.	2019	https://pmc.ncbi.nlm.nih.gov/articles/instance/6555748/bin/12931_2019_1085_MOESM5_ESM.xlsx	B. antigen presentation pathway
PMC:PMC6555748	Airway host-microbiome interactions in chronic obstructive pulmonary disease	Respiratory Research	Wang et. al.	2019	https://pmc.ncbi.nlm.nih.gov/articles/instance/6555748/bin/12931_2019_1085_MOESM5_ESM.xlsx	B. IFN alpha beta pathway
PMC:PMC7253361	Mucosal Microbiota and Metabolome along the Intestinal Tract Reveal a Location-Specific Relationship	mSystems	Yuan et. al.	2020	https://pmc.ncbi.nlm.nih.gov/articles/instance/7253361/bin/mSystems.00055-20-st002.xlsx	Large Intestine
PMC:PMC7253361	Mucosal Microbiota and Metabolome along the Intestinal Tract Reveal a Location-Specific Relationship	mSystems	Yuan et. al.	2020	https://pmc.ncbi.nlm.nih.gov/articles/instance/7253361/bin/mSystems.00055-20-st002.xlsx	Small Intestine
PMC:PMC7562722	Health and disease markers correlate with gut microbiome composition across thousands of people	Nature Communications	Manor et. al.	2020	https://pmc.ncbi.nlm.nih.gov/articles/instance/7562722/bin/41467_2020_18871_MOESM4_ESM.xlsx	Supplementary Data 2
PMC:PMC7562722	Health and disease markers correlate with gut microbiome composition across thousands of people	Nature Communications	Manor et. al.	2020	https://pmc.ncbi.nlm.nih.gov/articles/instance/7562722/bin/41467_2020_18871_MOESM4_ESM.xlsx	Supplementary Data 4
PMC:PMC7562722	Health and disease markers correlate with gut microbiome composition across thousands of people	Nature Communications	Manor et. al.	2020	https://pmc.ncbi.nlm.nih.gov/articles/instance/7562722/bin/41467_2020_18871_MOESM4_ESM.xlsx	Supplementary Data 6
PMC:PMC7892575	Gastrointestinal microbiota composition predicts peripheral inflammatory state during treatment of human tuberculosis	Nature Communications	Wipperman et. al.	2021	https://pmc.ncbi.nlm.nih.gov/articles/instance/7892575/bin/41467_2021_21475_MOESM23_ESM.xlsx	Sheet1
PMC:PMC8262870	Immune Gene Expression Covaries with Gut Microbiome Composition in Stickleback	mBio	Fuess et. al.	2021	https://pmc.ncbi.nlm.nih.gov/articles/instance/8262870/bin/mbio.00145-21-sd002.xlsx	Betaproteobacteria
PMC:PMC8262870	Immune Gene Expression Covaries with Gut Microbiome Composition in Stickleback	mBio	Fuess et. al.	2021	https://pmc.ncbi.nlm.nih.gov/articles/instance/8262870/bin/mbio.00145-21-sd002.xlsx	Caulobacteraceae
PMC:PMC8262870	Immune Gene Expression Covaries with Gut Microbiome Composition in Stickleback	mBio	Fuess et. al.	2021	https://pmc.ncbi.nlm.nih.gov/articles/instance/8262870/bin/mbio.00145-21-sd002.xlsx	Chitinophagaceae
PMC:PMC8262870	Immune Gene Expression Covaries with Gut Microbiome Composition in Stickleback	mBio	Fuess et. al.	2021	https://pmc.ncbi.nlm.nih.gov/articles/instance/8262870/bin/mbio.00145-21-sd002.xlsx	Chlamydiales
PMC:PMC8262870	Immune Gene Expression Covaries with Gut Microbiome Composition in Stickleback	mBio	Fuess et. al.	2021	https://pmc.ncbi.nlm.nih.gov/articles/instance/8262870/bin/mbio.00145-21-sd002.xlsx	Clostridiaceae 1
PMC:PMC8262870	Immune Gene Expression Covaries with Gut Microbiome Composition in Stickleback	mBio	Fuess et. al.	2021	https://pmc.ncbi.nlm.nih.gov/articles/instance/8262870/bin/mbio.00145-21-sd002.xlsx	Geodermatophilaceae
PMC:PMC8262870	Immune Gene Expression Covaries with Gut Microbiome Composition in Stickleback	mBio	Fuess et. al.	2021	https://pmc.ncbi.nlm.nih.gov/articles/instance/8262870/bin/mbio.00145-21-sd002.xlsx	Halomonadaceae
PMC:PMC8262870	Immune Gene Expression Covaries with Gut Microbiome Composition in Stickleback	mBio	Fuess et. al.	2021	https://pmc.ncbi.nlm.nih.gov/articles/instance/8262870/bin/mbio.00145-21-sd002.xlsx	Methylobacteriaceae
PMC:PMC8262870	Immune Gene Expression Covaries with Gut Microbiome Composition in Stickleback	mBio	Fuess et. al.	2021	https://pmc.ncbi.nlm.nih.gov/articles/instance/8262870/bin/mbio.00145-21-sd002.xlsx	Nocardiaceae
PMC:PMC8262870	Immune Gene Expression Covaries with Gut Microbiome Composition in Stickleback	mBio	Fuess et. al.	2021	https://pmc.ncbi.nlm.nih.gov/articles/instance/8262870/bin/mbio.00145-21-sd002.xlsx	Orbaceae
PMC:PMC8262870	Immune Gene Expression Covaries with Gut Microbiome Composition in Stickleback	mBio	Fuess et. al.	2021	https://pmc.ncbi.nlm.nih.gov/articles/instance/8262870/bin/mbio.00145-21-sd002.xlsx	Peptostreptococcaceae
PMC:PMC8262870	Immune Gene Expression Covaries with Gut Microbiome Composition in Stickleback	mBio	Fuess et. al.	2021	https://pmc.ncbi.nlm.nih.gov/articles/instance/8262870/bin/mbio.00145-21-sd002.xlsx	Rubrobacteraceae
PMC:PMC8262870	Immune Gene Expression Covaries with Gut Microbiome Composition in Stickleback	mBio	Fuess et. al.	2021	https://pmc.ncbi.nlm.nih.gov/articles/instance/8262870/bin/mbio.00145-21-sd002.xlsx	Spartobacteria
PMC:PMC8400760	Associations between the gut microbiome and metabolome in early life	BMC Microbiology	Nguyen et. al.	2021	https://pmc.ncbi.nlm.nih.gov/articles/instance/8400760/bin/12866_2021_2282_MOESM2_ESM.xlsx	sig_corr_tar_12M
PMC:PMC8400760	Associations between the gut microbiome and metabolome in early life	BMC Microbiology	Nguyen et. al.	2021	https://pmc.ncbi.nlm.nih.gov/articles/instance/8400760/bin/12866_2021_2282_MOESM2_ESM.xlsx	sig_corr_tar_6W
PMC:PMC8515199	Large-scale association analyses identify host factors influencing human gut microbiome composition	Nature Genetics	Kurilshikov et. al.	2021	https://pmc.ncbi.nlm.nih.gov/articles/instance/8515199/bin/NIHMS1746460-supplement-Supplementary_tables.xlsx	10_BacPheno_LLD
PMC:PMC8515199	Large-scale association analyses identify host factors influencing human gut microbiome composition	Nature Genetics	Kurilshikov et. al.	2021	https://pmc.ncbi.nlm.nih.gov/articles/instance/8515199/bin/NIHMS1746460-supplement-Supplementary_tables.xlsx	11_BacPheno_FGFP
PMC:PMC8980904	Obesity influences composition of salivary and fecal microbiota and impacts the interactions between bacterial taxa	Physiolocial Reports	Bombin et. al.	2022	https://pmc.ncbi.nlm.nih.gov/articles/instance/8980904/bin/PHY2-10-e15254-s002.xlsx	S9B
PMC:PMC8980904	Obesity influences composition of salivary and fecal microbiota and impacts the interactions between bacterial taxa	Physiolocial Reports	Bombin et. al.	2022	https://pmc.ncbi.nlm.nih.gov/articles/instance/8980904/bin/PHY2-10-e15254-s002.xlsx	S9C
PMC:PMC8980904	Obesity influences composition of salivary and fecal microbiota and impacts the interactions between bacterial taxa	Physiolocial Reports	Bombin et. al.	2022	https://pmc.ncbi.nlm.nih.gov/articles/instance/8980904/bin/PHY2-10-e15254-s002.xlsx	S9D
PMC:PMC8980904	Obesity influences composition of salivary and fecal microbiota and impacts the interactions between bacterial taxa	Physiolocial Reports	Bombin et. al.	2022	https://pmc.ncbi.nlm.nih.gov/articles/instance/8980904/bin/PHY2-10-e15254-s002.xlsx	S9E
PMC:PMC8980904	Obesity influences composition of salivary and fecal microbiota and impacts the interactions between bacterial taxa	Physiolocial Reports	Bombin et. al.	2022	https://pmc.ncbi.nlm.nih.gov/articles/instance/8980904/bin/PHY2-10-e15254-s002.xlsx	S9F
PMC:PMC8980904	Obesity influences composition of salivary and fecal microbiota and impacts the interactions between bacterial taxa	Physiolocial Reports	Bombin et. al.	2022	https://pmc.ncbi.nlm.nih.gov/articles/instance/8980904/bin/PHY2-10-e15254-s002.xlsx	S9G
PMC:PMC8980904	Obesity influences composition of salivary and fecal microbiota and impacts the interactions between bacterial taxa	Physiolocial Reports	Bombin et. al.	2022	https://pmc.ncbi.nlm.nih.gov/articles/instance/8980904/bin/PHY2-10-e15254-s002.xlsx	S9H
PMC:PMC8980904	Obesity influences composition of salivary and fecal microbiota and impacts the interactions between bacterial taxa	Physiolocial Reports	Bombin et. al.	2022	https://pmc.ncbi.nlm.nih.gov/articles/instance/8980904/bin/PHY2-10-e15254-s002.xlsx	S9I
PMC:PMC8980904	Obesity influences composition of salivary and fecal microbiota and impacts the interactions between bacterial taxa	Physiolocial Reports	Bombin et. al.	2022	https://pmc.ncbi.nlm.nih.gov/articles/instance/8980904/bin/PHY2-10-e15254-s002.xlsx	S9J
PMC:PMC8980904	Obesity influences composition of salivary and fecal microbiota and impacts the interactions between bacterial taxa	Physiolocial Reports	Bombin et. al.	2022	https://pmc.ncbi.nlm.nih.gov/articles/instance/8980904/bin/PHY2-10-e15254-s002.xlsx	S9L
PMC:PMC9153113	Gut microbiome mediates the protective effects of exercise after myocardial infarction	Microbiome	Zhou et. al.	2022	https://pmc.ncbi.nlm.nih.gov/articles/instance/9153113/bin/40168_2022_1271_MOESM1_ESM.xls	Table S29
PMC:PMC9212162	Clinical helminth infections alter host gut and saliva microbiota	PLOS Neglected Tropical Diseases	Gobert et. al.	2022	https://pmc.ncbi.nlm.nih.gov/articles/instance/9212162/bin/pntd.0010491.s003.xlsx	family
PMC:PMC9212162	Clinical helminth infections alter host gut and saliva microbiota	PLOS Neglected Tropical Diseases	Gobert et. al.	2022	https://pmc.ncbi.nlm.nih.gov/articles/instance/9212162/bin/pntd.0010491.s003.xlsx	genus
PMC:PMC9212162	Clinical helminth infections alter host gut and saliva microbiota	PLOS Neglected Tropical Diseases	Gobert et. al.	2022	https://pmc.ncbi.nlm.nih.gov/articles/instance/9212162/bin/pntd.0010491.s003.xlsx	order
PMC:PMC9212162	Clinical helminth infections alter host gut and saliva microbiota	PLOS Neglected Tropical Diseases	Gobert et. al.	2022	https://pmc.ncbi.nlm.nih.gov/articles/instance/9212162/bin/pntd.0010491.s003.xlsx	OTUs
PMC:PMC9212162	Clinical helminth infections alter host gut and saliva microbiota	PLOS Neglected Tropical Diseases	Gobert et. al.	2022	https://pmc.ncbi.nlm.nih.gov/articles/instance/9212162/bin/pntd.0010491.s003.xlsx	phylum
PMC:PMC9212162	Clinical helminth infections alter host gut and saliva microbiota	PLOS Neglected Tropical Diseases	Gobert et. al.	2022	https://pmc.ncbi.nlm.nih.gov/articles/instance/9212162/bin/pntd.0010491.s003.xlsx	species
PMC:PMC9212162	Clinical helminth infections alter host gut and saliva microbiota	PLOS Neglected Tropical Diseases	Gobert et. al.	2022	https://pmc.ncbi.nlm.nih.gov/articles/instance/9212162/bin/pntd.0010491.s004.xlsx	family
PMC:PMC9212162	Clinical helminth infections alter host gut and saliva microbiota	PLOS Neglected Tropical Diseases	Gobert et. al.	2022	https://pmc.ncbi.nlm.nih.gov/articles/instance/9212162/bin/pntd.0010491.s004.xlsx	genus
PMC:PMC9212162	Clinical helminth infections alter host gut and saliva microbiota	PLOS Neglected Tropical Diseases	Gobert et. al.	2022	https://pmc.ncbi.nlm.nih.gov/articles/instance/9212162/bin/pntd.0010491.s004.xlsx	species
PMC:PMC9431300	Meta-Analysis of Altered Gut Microbiota Reveals Microbial and Metabolic Biomarkers for Colorectal Cancer	Microbiology Spectrum	Avuthu et. al.	2023	https://pmc.ncbi.nlm.nih.gov/articles/instance/9431300/bin/spectrum.00013-22-s0005.xlsx	signif_metab_microb_corre
PMC:PMC9499989	Human Gut Microbiota and Its Metabolites Impact Immune Responses in COVID-19 and Its Complications	Nature Communications	Nagata et. al.	2023	https://pmc.ncbi.nlm.nih.gov/articles/instance/9499989/bin/mmc2.xlsx	S10
PMC:PMC9499989	Human Gut Microbiota and Its Metabolites Impact Immune Responses in COVID-19 and Its Complications	Nature Communications	Nagata et. al.	2023	https://pmc.ncbi.nlm.nih.gov/articles/instance/9499989/bin/mmc2.xlsx	S11
PMC:PMC9499989	Human Gut Microbiota and Its Metabolites Impact Immune Responses in COVID-19 and Its Complications	Nature Communications	Nagata et. al.	2023	https://pmc.ncbi.nlm.nih.gov/articles/instance/9499989/bin/mmc2.xlsx	S5
PMC:PMC9499989	Human Gut Microbiota and Its Metabolites Impact Immune Responses in COVID-19 and Its Complications	Nature Communications	Nagata et. al.	2023	https://pmc.ncbi.nlm.nih.gov/articles/instance/9499989/bin/mmc2.xlsx	S7
PMC:PMC9691620	Genome-microbiome interplay provides insight into the determinants of the human blood metabolome	Nature Metabolism	Diener et. al.	2022	https://pmc.ncbi.nlm.nih.gov/articles/instance/9691620/bin/NIHMS1845232-supplement-1845232_Sup_Tab_1-5.xlsx	Table S3
PMID:31477923	Blood metabolome predicts gut microbiome a-diversity in humans	Nature Biotechnology	Wilmanski et. al.	2019	https://static-content.springer.com/esm/art%3A10.1038%2Fs41587-019-0233-9/MediaObjects/41587_2019_233_MOESM5_ESM.xls	proteomics_analysis
PMID:38844795	Divergent age-associated and metabolism-associated gut microbiome signatures modulate cardiovascular disease risk	Nature Medicine	Wang et. al.	2024	https://static-content.springer.com/esm/art%3A10.1038%2Fs41591-024-03038-y/MediaObjects/41591_2024_3038_MOESM2_ESM.xlsx	STable7
PMID:39054372	Gut microbial features and circulating metabolomic signatures of frailty in older adults	Nature Ageing	Pu et. al.	2024	https://static-content.springer.com/esm/art%3A10.1038%2Fs43587-024-00678-0/MediaObjects/43587_2024_678_MOESM12_ESM.csv	not_applicable
PMID:39264809	Profiling the fecal microbiome and its modulators across the lifespan in the Netherlands	Cell Reports	Boverhoff et. al.	2024	https://ars.els-cdn.com/content/image/1-s2.0-S2211124724010805-mmc2.xlsx	Supplementary Table 1
